# Supplementary material for: ﻿Tuberstira pennis (Coleoptera, Tenebrionidae, Lagriinae), a bizarre new genus and species from South China
Source: Zookeys. 2025 Sep 15;1251:353–62. doi: 10.3897/zookeys.1251.160506 (PMC12455209; doi:10.3897/zookeys.1251.160506)
Supplement: XML Treatment for Tuberstira [file zookeys.1251.160506-treatment1.xml]

<!DOCTYPE tp:taxon-treatment
  PUBLIC "-//TaxonX//DTD Taxonomic Treatment Publishing DTD v0 20100105//EN" "tax-treatment-NSO.dtd">
<tp:taxon-treatment xmlns:tp="http://www.plazi.org/taxpub"><tp:treatment-meta><kwd-group><label>Taxon classification</label><kwd>
              <named-content content-type="kingdom">Animalia</named-content>
            </kwd><kwd>
              <named-content content-type="order">Coleoptera</named-content>
            </kwd><kwd>
              <named-content content-type="family">Tenebrionidae</named-content>
            </kwd></kwd-group><mixed-citation publication-type="journal"><person-group><name><surname>Zhou</surname><given-names>Yong</given-names></name><name><surname>Yan</surname><given-names>Jie</given-names></name><name><surname>Chen</surname><given-names>Bin</given-names></name></person-group><article-title>﻿<italic><tp:taxon-name><tp:taxon-name-part taxon-name-part-type="genus" reg="Tuberstira">Tuberstira</tp:taxon-name-part> <tp:taxon-name-part taxon-name-part-type="species" reg="pennis">pennis</tp:taxon-name-part></tp:taxon-name></italic> (<tp:taxon-name><tp:taxon-name-part taxon-name-part-type="order">Coleoptera</tp:taxon-name-part></tp:taxon-name>, <tp:taxon-name><tp:taxon-name-part taxon-name-part-type="family">Tenebrionidae</tp:taxon-name-part></tp:taxon-name>, <tp:taxon-name><tp:taxon-name-part taxon-name-part-type="subfamily">Lagriinae</tp:taxon-name-part></tp:taxon-name>), a bizarre new genus and species from South China</article-title><source>Zookeys</source><day>15</day><month>09</month><year>2025</year><volume>1251</volume><fpage>353</fpage><lpage>362</lpage><pub-id pub-id-type="doi">10.3897/zookeys.1251.160506</pub-id></mixed-citation></tp:treatment-meta><tp:nomenclature><label>﻿</label><tp:taxon-name><object-id xmlns:xlink="http://www.w3.org/1999/xlink" content-type="arpha" xlink:type="simple">D60F0686-DA98-5A92-BEC7-0CB2AE1DB9B4</object-id>
            <tp:taxon-name-part taxon-name-part-type="genus" reg="Tuberstira">Tuberstira</tp:taxon-name-part>
            <object-id xmlns:xlink="http://www.w3.org/1999/xlink" content-type="zoobank" xlink:type="simple">https://zoobank.org/42469ED4-77D8-448B-BD23-EBD937CAAEDA</object-id>
          </tp:taxon-name><tp:taxon-status xmlns:xlink="http://www.w3.org/1999/xlink" xlink:type="simple">gen. nov.</tp:taxon-status><xref ref-type="fig" rid="F1">Figs 1</xref><xref ref-type="fig" rid="F2">, 2</xref></tp:nomenclature><tp:treatment-sec sec-type="type species" id="SECID0ELFAC"><title>Type species.</title><p><italic><tp:taxon-name><tp:taxon-name-part taxon-name-part-type="genus" reg="Tuberstira">Tuberstira</tp:taxon-name-part> <tp:taxon-name-part taxon-name-part-type="species" reg="pennis">pennis</tp:taxon-name-part></tp:taxon-name></italic> sp. nov., by present designation.</p></tp:treatment-sec><tp:treatment-sec sec-type="diagnosis" id="SECID0E3FAC"><title>Diagnosis.</title><p>Eyes remarkably large, nearly contiguous ventrally (Fig. <xref ref-type="fig" rid="F2">2A, B</xref>); pronotum with central disc distinctively elevated (Fig. <xref ref-type="fig" rid="F2">2C, G</xref>); elytra corrugated, with large setigerous tubercles in intervals (Fig. <xref ref-type="fig" rid="F2">2E, H</xref>); femora with sparse coarse punctures (Fig. <xref ref-type="fig" rid="F2">2H</xref>); parameres with distinctly transversely expanded apical portion in lateral view (Fig. <xref ref-type="fig" rid="F1">1F, H</xref>). The new genus exhibits slight resemblance to <italic><tp:taxon-name><tp:taxon-name-part taxon-name-part-type="genus" reg="Casnonidea">Casnonidea</tp:taxon-name-part></tp:taxon-name></italic> Fairmaire, 1882 and <italic><tp:taxon-name><tp:taxon-name-part taxon-name-part-type="genus" reg="Sora">Sora</tp:taxon-name-part></tp:taxon-name></italic> Walker, 1859 (same subtribe), but differs from both genera by: head round, with mouthparts moderately protruding forward, mandibles weak (head elongate, with mouthparts strongly protruding forward, mandibles stout in <italic><tp:taxon-name><tp:taxon-name-part taxon-name-part-type="genus" reg="Casnonidea">Casnonidea</tp:taxon-name-part></tp:taxon-name></italic> and <italic><tp:taxon-name><tp:taxon-name-part taxon-name-part-type="genus" reg="Sora">Sora</tp:taxon-name-part></tp:taxon-name></italic>); pronotum with central disc elevated (pronotum with central disc not elevated in <italic><tp:taxon-name><tp:taxon-name-part taxon-name-part-type="genus" reg="Casnonidea">Casnonidea</tp:taxon-name-part></tp:taxon-name></italic> and <italic><tp:taxon-name><tp:taxon-name-part taxon-name-part-type="genus" reg="Sora">Sora</tp:taxon-name-part></tp:taxon-name></italic>); elytra intervals with setigerous tubercles (elytral intervals impunctate or with few setigerous punctures); femora with sparse coarse punctures (femora impunctate or with sparse minute punctures in <italic><tp:taxon-name><tp:taxon-name-part taxon-name-part-type="genus" reg="Casnonidea">Casnonidea</tp:taxon-name-part></tp:taxon-name></italic> and <italic><tp:taxon-name><tp:taxon-name-part taxon-name-part-type="genus" reg="Sora">Sora</tp:taxon-name-part></tp:taxon-name></italic>) (<xref ref-type="bibr" rid="B2">Borchmann 1936</xref>; <xref ref-type="bibr" rid="B9">Zhou and Chen 2024</xref>). Similar elytral tubercles occur in other <tp:taxon-name><tp:taxon-name-part taxon-name-part-type="tribe">Lagriini</tp:taxon-name-part></tp:taxon-name> genera, such as <italic><tp:taxon-name><tp:taxon-name-part taxon-name-part-type="genus" reg="Kaindilagria">Kaindilagria</tp:taxon-name-part></tp:taxon-name></italic> Merkl, 1988 and <italic><tp:taxon-name><tp:taxon-name-part taxon-name-part-type="genus" reg="Tomogria">Tomogria</tp:taxon-name-part></tp:taxon-name></italic> Merkl, 1988, but these taxa belong to the subtribe <tp:taxon-name><tp:taxon-name-part taxon-name-part-type="subtribe">Lagriina</tp:taxon-name-part></tp:taxon-name> (<xref ref-type="bibr" rid="B7">Merkl 1988</xref>).</p><fig id="F1" position="float" orientation="portrait"><object-id xmlns:xlink="http://www.w3.org/1999/xlink" content-type="doi" xlink:type="simple">10.3897/zookeys.1251.160506.figure1</object-id><object-id xmlns:xlink="http://www.w3.org/1999/xlink" content-type="arpha" xlink:type="simple">22BD8D25-EFC6-5638-92A8-EFB234A2F8E8</object-id><label>Figure 1.</label><caption><p>Habitus and aedeagus of <italic><tp:taxon-name><tp:taxon-name-part taxon-name-part-type="genus" reg="Tuberstira">T.</tp:taxon-name-part> <tp:taxon-name-part taxon-name-part-type="species" reg="pennis">pennis</tp:taxon-name-part></tp:taxon-name></italic> gen. et sp. nov. A, B. Holotype: A. Dorsal view; B. Ventral view; C, D. Paratype (female, Yunnan, Lvchun County, Daxing Town, Bachishan Mountain): C. Dorsal view; D. Ventral view; E, F. Aedeagus: E. Ventral view; F. Lateral view; G, H. Magnified apical portion of aedeagus (not to scale): G. Ventral view; H. Lateral view. Scale bars: 1 cm (A–D); 1 mm (E, F).</p></caption><graphic xmlns:xlink="http://www.w3.org/1999/xlink" xlink:href="zookeys-1251-353_article-160506__-g001.jpg" position="float" orientation="portrait" xlink:type="simple" id="oo_1416424.jpg"><uri content-type="original_file" xlink:type="simple">https://binary.pensoft.net/fig/1416424</uri></graphic></fig><fig id="F2" position="float" orientation="portrait"><object-id xmlns:xlink="http://www.w3.org/1999/xlink" content-type="doi" xlink:type="simple">10.3897/zookeys.1251.160506.figure2</object-id><object-id xmlns:xlink="http://www.w3.org/1999/xlink" content-type="arpha" xlink:type="simple">7D27EFB5-E2BC-5A3F-87AC-80D8A6230F3B</object-id><label>Figure 2.</label><caption><p>Diagnostic features of <italic><tp:taxon-name><tp:taxon-name-part taxon-name-part-type="genus" reg="Tuberstira">T.</tp:taxon-name-part> <tp:taxon-name-part taxon-name-part-type="species" reg="pennis">pennis</tp:taxon-name-part></tp:taxon-name></italic> gen. et sp. nov. A, B. Male head: A. Dorsal view; B. Ventral view; C, F, G. Male pronotum: C. Dorsal view (upper arrows indicating longitudinal impressions in lateral portions, the lower indicating the middle carina in posterior 1/5); F. Ventral view; G. Lateral view; D, E. Male left elytron: D. Anterior half (arrows indicating short strial rows in intervals); E. Posterior 1/3; H. The holotype in lateral view (arrows indicating transverse impressions in anterior 3/7 and 4/7, respectively). Scale bars: 1 mm (A–G); 1 cm (H).</p></caption><graphic xmlns:xlink="http://www.w3.org/1999/xlink" xlink:href="zookeys-1251-353_article-160506__-g002.jpg" position="float" orientation="portrait" xlink:type="simple" id="oo_1416425.jpg"><uri content-type="original_file" xlink:type="simple">https://binary.pensoft.net/fig/1416425</uri></graphic></fig></tp:treatment-sec><tp:treatment-sec sec-type="description" id="SECID0ECLAC"><title>Description.</title><p><bold>Male</bold> (Figs <xref ref-type="fig" rid="F1">1A, B</xref>, <xref ref-type="fig" rid="F2">2H</xref>). Body elongate, dorsal surface nearly glabrous. Head round. Mouthparts moderately protruding forward; terminal maxillary palpus triangularly elongate; mandibles weak, bending inward, embracing labrum; labrum usually cordiform; labro-epistomal membrane exposed; epistome elevated, higher than labrum. Frons flattened between eyes, with anterior portions gently elevated; frontal canthus moderately swelling. Eyes large, bulging, with anterior margin slightly invaded by frontal canthus, nearly contiguous ventrally. Antennae usually filiform, reaching metacoxae when directed backward, antennomere XI lengthened.</p><p>Prothorax widest at base, subequal to head, constricted before base. Pronotum uneven and punctate, with disc elevated centrally; anterior angles obtuse, posterior angles acute; anterior margin moderately arched backward, posterior margin slightly arched forward, both with carina distinctively elevated, lateral portions roundly bending toward ventral surface with the margins invisible in dorsal view. Prosternal process narrow and elevated between coxae, but not as high as coxae, broadened past coxae, and roundly triangular posteriorly (Fig. <xref ref-type="fig" rid="F2">2F</xref>).</p><p>Scutellar shield linguiform, impunctate. Elytra corrugated, with subparallel lateral margins; surface uneven, punctate-striate, strial rows with punctures not contiguous; intervals with setigerous tubercles; humeral callosity not prominent, with dense punctures, rounded in dorsal view, separated from disc by deep impression; elytral margins visible in dorsal view except for the portions beneath humeral callosity; epipleura impunctate, narrow, gradually narrowing toward apex. Metaventrite emarginate apically, convex, higher than metacoxae.</p><p>Legs slender; femora slightly clavate, more or less flattened, with sparse coarse punctures; metatarsomere I longest, about as long as metatarsomeres II–IV combined. Abdominal ventrites almost impunctate; ventrite 6 visible.</p><p><bold>Female</bold> (Fig. <xref ref-type="fig" rid="F1">1C, D</xref>). Body wider. The ratio of interocular distance and eye diameter larger, antennomere XI shorter, the ratio of antennomere XI and the combined length of four preceding antennomeres smaller; the ratio of prothorax length and width smaller; the ratio of elytral length and width smaller.</p></tp:treatment-sec><tp:treatment-sec sec-type="etymology" id="SECID0ECMAC"><title>Etymology.</title><p>The generic name is a combination of the Latin word “<italic>tuber</italic>” and the customary suffix “-<italic>stira</italic>” for <tp:taxon-name><tp:taxon-name-part taxon-name-part-type="subtribe">Statirina</tp:taxon-name-part></tp:taxon-name> genera, referring to the prominent setigerous tubercles in the elytral intervals. The name is feminine in gender.</p></tp:treatment-sec><tp:treatment-sec sec-type="distribution" id="SECID0ERMAC"><title>Distribution.</title><p>China: Guangdong, Guangxi, Yunnan, Hainan.</p></tp:treatment-sec><ref-list><ref id="B2"><mixed-citation xmlns:xlink="http://www.w3.org/1999/xlink" xlink:type="simple"><person-group><name name-style="western"><surname>Borchmann</surname><given-names>F</given-names></name></person-group> (<year>1936</year>) <article-title><tp:taxon-name><tp:taxon-name-part taxon-name-part-type="order">Coleoptera</tp:taxon-name-part></tp:taxon-name><tp:taxon-name><tp:taxon-name-part taxon-name-part-type="clade">Heteromera</tp:taxon-name-part></tp:taxon-name> Fam. <tp:taxon-name><tp:taxon-name-part taxon-name-part-type="family">Lagriidae</tp:taxon-name-part></tp:taxon-name>.</article-title> In: <person-group><name name-style="western"><surname>Wytsman</surname><given-names>PA</given-names></name></person-group> (<role>Ed.</role>) <issue-title>Genera Insectorum.</issue-title><source>Vol. 35. Fasc 204. Louis Desmet-Verteneuil, Brussels</source>, <fpage>1</fpage>–<lpage>561</lpage>. [9 pls]</mixed-citation></ref><ref id="B9"><mixed-citation xmlns:xlink="http://www.w3.org/1999/xlink" xlink:type="simple"><person-group><name name-style="western"><surname>Zhou</surname><given-names>Y</given-names></name><name name-style="western"><surname>Chen</surname><given-names>B</given-names></name></person-group> (<year>2024</year>) <article-title>A new species of <italic><tp:taxon-name><tp:taxon-name-part taxon-name-part-type="genus">Sora</tp:taxon-name-part></tp:taxon-name></italic> Walker from Xizang, China (<tp:taxon-name><tp:taxon-name-part taxon-name-part-type="order">Coleoptera</tp:taxon-name-part></tp:taxon-name>: <tp:taxon-name><tp:taxon-name-part taxon-name-part-type="family">Tenebrionidae</tp:taxon-name-part></tp:taxon-name>: <tp:taxon-name><tp:taxon-name-part taxon-name-part-type="subfamily">Lagriinae</tp:taxon-name-part></tp:taxon-name>).</article-title><source>Zootaxa</source><volume>5406</volume>(<issue>3</issue>): <fpage>487</fpage>–<lpage>491</lpage>. <ext-link xlink:href="10.11646/zootaxa.5406.3.8" ext-link-type="doi" xlink:type="simple">https://doi.org/10.11646/zootaxa.5406.3.8</ext-link></mixed-citation></ref><ref id="B7"><mixed-citation xmlns:xlink="http://www.w3.org/1999/xlink" xlink:type="simple"><person-group><name name-style="western"><surname>Merkl</surname><given-names>O</given-names></name></person-group> (<year>1988</year>) <article-title>The scientific results of Hungarian soil zoological expeditions in New Guinea. <tp:taxon-name><tp:taxon-name-part taxon-name-part-type="order">Coleoptera</tp:taxon-name-part></tp:taxon-name>, <tp:taxon-name><tp:taxon-name-part taxon-name-part-type="family">Tenebrionidae</tp:taxon-name-part></tp:taxon-name>: <tp:taxon-name><tp:taxon-name-part taxon-name-part-type="tribe">Lagriini</tp:taxon-name-part></tp:taxon-name>.</article-title><source>Folia Entomologica Hungarica</source><volume>49</volume>: <fpage>123</fpage>–<lpage>151</lpage>.</mixed-citation></ref></ref-list></tp:taxon-treatment>
