# Supplementary material for: ﻿Tuberstira pennis (Coleoptera, Tenebrionidae, Lagriinae), a bizarre new genus and species from South China
Source: Zookeys. 2025 Sep 15;1251:353–62. doi: 10.3897/zookeys.1251.160506 (PMC12455209; doi:10.3897/zookeys.1251.160506)
Supplement: XML Treatment for Tuberstira pennis [file zookeys.1251.160506-treatment2.xml]

<!DOCTYPE tp:taxon-treatment
  PUBLIC "-//TaxonX//DTD Taxonomic Treatment Publishing DTD v0 20100105//EN" "tax-treatment-NSO.dtd">
<tp:taxon-treatment xmlns:tp="http://www.plazi.org/taxpub"><tp:treatment-meta><kwd-group><label>Taxon classification</label><kwd>
              <named-content content-type="kingdom">Animalia</named-content>
            </kwd><kwd>
              <named-content content-type="order">Coleoptera</named-content>
            </kwd><kwd>
              <named-content content-type="family">Tenebrionidae</named-content>
            </kwd></kwd-group><mixed-citation publication-type="journal"><person-group><name><surname>Zhou</surname><given-names>Yong</given-names></name><name><surname>Yan</surname><given-names>Jie</given-names></name><name><surname>Chen</surname><given-names>Bin</given-names></name></person-group><article-title>﻿<italic><tp:taxon-name><tp:taxon-name-part taxon-name-part-type="genus" reg="Tuberstira">Tuberstira</tp:taxon-name-part> <tp:taxon-name-part taxon-name-part-type="species" reg="pennis">pennis</tp:taxon-name-part></tp:taxon-name></italic> (<tp:taxon-name><tp:taxon-name-part taxon-name-part-type="order">Coleoptera</tp:taxon-name-part></tp:taxon-name>, <tp:taxon-name><tp:taxon-name-part taxon-name-part-type="family">Tenebrionidae</tp:taxon-name-part></tp:taxon-name>, <tp:taxon-name><tp:taxon-name-part taxon-name-part-type="subfamily">Lagriinae</tp:taxon-name-part></tp:taxon-name>), a bizarre new genus and species from South China</article-title><source>Zookeys</source><day>15</day><month>09</month><year>2025</year><volume>1251</volume><fpage>353</fpage><lpage>362</lpage><pub-id pub-id-type="doi">10.3897/zookeys.1251.160506</pub-id></mixed-citation></tp:treatment-meta><tp:nomenclature><label>﻿</label><tp:taxon-name><object-id xmlns:xlink="http://www.w3.org/1999/xlink" content-type="arpha" xlink:type="simple">F79B0D67-F166-5355-BADE-ED9A583390F0</object-id>
            <tp:taxon-name-part taxon-name-part-type="genus" reg="Tuberstira">Tuberstira</tp:taxon-name-part>
            <tp:taxon-name-part taxon-name-part-type="species" reg="pennis">pennis</tp:taxon-name-part>
            <object-id xmlns:xlink="http://www.w3.org/1999/xlink" content-type="zoobank" xlink:type="simple">https://zoobank.org/5F402683-D878-4D11-97BD-E95934AB4366</object-id>
          </tp:taxon-name><tp:taxon-status xmlns:xlink="http://www.w3.org/1999/xlink" xlink:type="simple">sp. nov.</tp:taxon-status><xref ref-type="fig" rid="F1">Figs 1</xref><xref ref-type="fig" rid="F2">, 2</xref><xref ref-type="fig" rid="F3">, 3</xref><xref ref-type="fig" rid="F4">, 4</xref></tp:nomenclature><tp:treatment-sec sec-type="type material" id="SECID0EQOAC"><title>Type material</title><p>(2 ♂ 3 ♀). <bold><italic>Holotype</italic></bold>: China • ♂ (Fig. <xref ref-type="fig" rid="F1">1A, B</xref>); “云南绿春县大兴镇巴尺山” [Yunnan, Lvchun County, Daxing Town, Bachishan Mountain]; <named-content xmlns:xlink="http://www.w3.org/1999/xlink" content-type="dwc:verbatimCoordinates" xlink:type="simple"><named-content content-type="geo-json" specific-use="{&#34;type&#34;:&#34;Point&#34;,&#34;coordinates&#34;:[102.436389,22.957222]}" id="NCID0EAPAC" xlink:type="simple">22°57'26"N, 102°26'11"E</named-content></named-content>; alt. 1840 m; 2018.II.20 [adult reared from larva; this date is the larva collection]; “许浩&amp;邱见玥” [Hao Xu &amp; Jian-Yue Qiu leg.]; <named-content xmlns:xlink="http://www.w3.org/1999/xlink" content-type="dwc:institutional_code" xlink:title="Chonnam National University" xlink:href="http://grbio.org/institution/chonnam-national-university" xlink:type="simple">CNU</named-content>. <bold><italic>Paratypes</italic></bold>: China • 1 ♂ [the metatarsomeres I abnormal: the left one notched in outer margin, the right one with a tooth at basal 1/4 of outer margin]; same data as for the holotype; <abbrev xmlns:xlink="http://www.w3.org/1999/xlink" xlink:title="Invertebrate Collection of Mianyang Normal University" id="ABBRID0EMPAC" xlink:type="simple">MYNU</abbrev> • 1 ♀ (Fig. <xref ref-type="fig" rid="F1">1C, D</xref>); same data as for the holotype • 1 ♀; “韶关乳源南岭国家森林公园” [Guangdong, Shaoguan City, Ruyuan County, Nanling National Forest Park]; <named-content xmlns:xlink="http://www.w3.org/1999/xlink" content-type="dwc:verbatimCoordinates" xlink:type="simple"><named-content content-type="geo-json" specific-use="{&#34;type&#34;:&#34;Point&#34;,&#34;coordinates&#34;:[113.035556,24.916944]}" id="NCID0EXPAC" xlink:type="simple">24°55'1"N, 113°2'8"E</named-content></named-content>; 2023.V.09; “刘振华” [Zhen-Hua Liu leg.]; night seeking; <named-content xmlns:xlink="http://www.w3.org/1999/xlink" content-type="dwc:institutional_code" xlink:title="Chonnam National University" xlink:href="http://grbio.org/institution/chonnam-national-university" xlink:type="simple">CNU</named-content> • 1 ♀; “广西环江县九万山清水塘” [Guangxi, Huanjiang County, Jiuwan Mountain, Qingshuitang]; <named-content xmlns:xlink="http://www.w3.org/1999/xlink" content-type="dwc:verbatimCoordinates" xlink:type="simple"><named-content content-type="geo-json" specific-use="{&#34;type&#34;:&#34;Point&#34;,&#34;coordinates&#34;:[108.796111,25.199722]}" id="NCID0EEAAE" xlink:type="simple">25°11'59"N, 108°47'46"E</named-content></named-content>; alt. 450 m; 2021.IV.24; Tang, Peng, Cai &amp; Song leg.; <abbrev xmlns:xlink="http://www.w3.org/1999/xlink" xlink:title="Insect Collection of Shanghai Normal University" id="ABBRID0EJAAE" xlink:type="simple">SNUC</abbrev>.</p></tp:treatment-sec><tp:treatment-sec sec-type="description" id="SECID0ENAAE"><title>Description.</title><p>Holotype ♂ (Figs <xref ref-type="fig" rid="F1">1A, B</xref>, <xref ref-type="fig" rid="F2">2H</xref>). Body length 12.2 mm, width 3.6 mm. Body elongate, slightly shiny, about 3.39× as long as wide; dorsal surface black, except for lighter labrum, labro-epistomal membrane, anterior and posterior margins, lateral portions of pronotum, scutellar shield; antennae light brown, except for apical 2/3 antennomere I black, antennomere II–X darker; legs black, except for apical portion of femur, basal portions of tibiae, coxae, tarsi light brown; ventral surface black, except for anterior portion of mesepimeron and ventrite 1, posterior margins of metepisternum, abdominal ventrites light brown. Dorsal surface with few long setae scattered on labrum, epistome, tempora and apical portion of elytra; anterior, posterior margins of pronotum, tibiae and tarsi with short setae; ventral surface with sparse long setae.</p><p>Head widest at eye level. Terminal maxillary palpus triangularly elongate with straight, cavate inner surface, broadest at base; labrum transversely cordiform, widest before apical margin, slightly emarginate anteriorly; labro-epistomal membrane trapezoidal, widest at base; epistome transversely rectangular with anterior margin slightly arched backward medially, with sparse minute punctures. Frons separated from epistome by indistinct fronto-epistomal impression, with dense, shallow punctures before and between eyes, convex medially with dense, coarse punctures behind eyes (Fig. <xref ref-type="fig" rid="F2">2A</xref>). Interocular distance about 0.27×, 0.12× as long as eye diameter dorsally and ventrally, respectively (Fig. <xref ref-type="fig" rid="F2">2A, B</xref>). Antennae filiform, length ratios of antennomeres I–XI as 70: 24: 46: 54: 53: 55: 49: 47: 44: 36: 171, antennomere XI curved with pointed apex, slightly shorter than the combined length of four preceding antennomeres.</p><p>Prothorax about 1.08× as long as wide, with dense transverse wrinkles on ventral surface (Fig. <xref ref-type="fig" rid="F2">2F</xref>). Pronotum sparsely punctate, impressed in lateral portions of apical half; central disc elevated longitudinally, triangularly impressed, punctate before posterior margin and after anterior margin, forming an X-shaped ridge, nearly impunctate in elevated portions, with distinct middle groove, carina in mid 1/3 and posterior 1/5 respectively (Fig. <xref ref-type="fig" rid="F2">2C, G</xref>); anterior, posterior angles slightly projecting laterally.</p><p>Elytra with acute apex (Fig. <xref ref-type="fig" rid="F2">2E</xref>), 2.46× as long as wide and 4.68× as long as prothorax, transversally impressed in anterior 3/7 and 4/7 (Fig. <xref ref-type="fig" rid="F2">2H</xref>); strial rows not straight, with punctures separated by distances 1 to 2× puncture diameter; intervals uneven, some with short strial rows adjacent to long strial rows and scattered punctures (Fig. <xref ref-type="fig" rid="F2">2D</xref>), odd-numbered intervals with large setigerous tubercles, denser in apical 1/3 (Fig. <xref ref-type="fig" rid="F2">2E</xref>).</p><p>Legs thin; profemora slightly flattened in basal 1/3, meso- and metatibiae moderately flattened in basal 1/2; metatibiae flattened, with inner margin slightly curved in posterior 1/2. Abdominal ventrites glossy, with sparse fine setigerous punctures in disc. Defensive glands present, with paired reservoirs attached to the distal 2/3 of ventrite V, the terminal oval-shaped, extending to the basal 2/3 ventrite IV. Aedeagus curved in basal 1/3 in lateral view (Fig. <xref ref-type="fig" rid="F1">1F</xref>); epinotal pieces of basal piece extending dorsad with acute apex (Fig. <xref ref-type="fig" rid="F1">1H</xref>); parameres gradually contracted on two sides toward apex, cavate ventrally (Fig. <xref ref-type="fig" rid="F1">1E, G</xref>), with apex distinctively, transversely expanded in lateral view (Fig. <xref ref-type="fig" rid="F1">1F, H</xref>).</p><p><bold>Female</bold> (Fig. <xref ref-type="fig" rid="F1">1C, D</xref>). Body length 14.5 mm, width 4.8 mm. Frons broadly, distinctively separated from epistome by arched forward fronto-epistomal impression, interocular distance about 0.32×, 0.17× as long as eye diameter dorsally and ventrally, respectively, length ratios of antennomeres I–XI as 79: 23: 53: 57: 58: 58: 57: 56: 52: 44: 158, antennomere XI slightly longer than the combined length of three preceding antennomeres; prothorax about 1.02× as long as wide, slightly wider than head, anterior angles acute; elytral length 2.38× as long as width.</p><p>Spiculum ventrale slender, fused distally (Fig. <xref ref-type="fig" rid="F3">3B</xref>). 8<sup>th</sup> abdominal sternite elongate, medially divided into two elongate sclerites (Fig. <xref ref-type="fig" rid="F3">3B, D</xref>).</p><fig id="F3" position="float" orientation="portrait"><object-id xmlns:xlink="http://www.w3.org/1999/xlink" content-type="doi" xlink:type="simple">10.3897/zookeys.1251.160506.figure3</object-id><object-id xmlns:xlink="http://www.w3.org/1999/xlink" content-type="arpha" xlink:type="simple">FB4564E9-730C-53F2-B6A7-8FE50DF99894</object-id><label>Figure 3.</label><caption><p>Female 8<sup>th</sup> abdominal sternite, 8<sup>th</sup> abdominal tergite, genital tube and ovipositor of <italic><tp:taxon-name><tp:taxon-name-part taxon-name-part-type="genus" reg="Tuberstira">T.</tp:taxon-name-part> <tp:taxon-name-part taxon-name-part-type="species" reg="pennis">pennis</tp:taxon-name-part></tp:taxon-name></italic> gen. et sp. nov. A. Panoramic photo (not to scale); B. 8<sup>th</sup> abdominal sternite (highlighted in red outline) and spiculum ventrale; C. Ovipositor; D. 8<sup>th</sup> abdominal tergite; E. Primary bursa copulatrix, with hand-drawn spermathecal gland and oviduct. Scale bar: 1 mm (B–E).</p></caption><graphic xmlns:xlink="http://www.w3.org/1999/xlink" xlink:href="zookeys-1251-353_article-160506__-g003.jpg" position="float" orientation="portrait" xlink:type="simple" id="oo_1416426.jpg"><uri content-type="original_file" xlink:type="simple">https://binary.pensoft.net/fig/1416426</uri></graphic></fig><p>Ovipositor (Fig. <xref ref-type="fig" rid="F3">3A, C</xref>) with paraprocts elongate, 1.5× as long as coxites, baculi of paraprocts longitudinal; 1<sup>st</sup> coxite lobe short, with baculi transverse; gonostyli terminal; proctiger nearly 1.5× as long as paraprocts, distal end of proctigeral baculi situated far before base of coxites.</p><p>Female genital tube with a blind, large primary bursa copulatrix, oviduct and a short spermathecal gland, bursa copulatrix with a large sclerite (Fig. <xref ref-type="fig" rid="F3">3A, E</xref>).</p></tp:treatment-sec><tp:treatment-sec sec-type="description" id="SECID0EVEAE"><title>Measurement.</title><p>Males: body length 13.4–13.6 mm, body width 3.9–4.0 mm (<italic>N</italic> = 2); females: body length 14.7–15.0 mm, body width 4.8–5.0 mm (<italic>N</italic> = 3).</p></tp:treatment-sec><tp:treatment-sec sec-type="variability" id="SECID0E6EAE"><title>Variability.</title><p>Some specimens exhibit entirely brown elytra. In certain individuals, the anterior portions of pronotum are elevated, and the area between eyes is impunctate.</p></tp:treatment-sec><tp:treatment-sec sec-type="etymology" id="SECID0EEFAE"><title>Etymology.</title><p>The specific epithet is derived from the Latin noun “<italic>pennis</italic>” (meaning “elytron”), referring to the setigerous tubercles on the elytra, in combination with the generic name; noun in apposition.</p></tp:treatment-sec><tp:treatment-sec sec-type="distribution" id="SECID0EMFAE"><title>Distribution.</title><p>China: Guangdong, Guangxi, Yunnan, Hainan (distribution data based solely on photographic evidence, Fig. <xref ref-type="fig" rid="F4">4D, E</xref>).</p><fig id="F4" position="float" orientation="portrait"><object-id xmlns:xlink="http://www.w3.org/1999/xlink" content-type="doi" xlink:type="simple">10.3897/zookeys.1251.160506.figure4</object-id><object-id xmlns:xlink="http://www.w3.org/1999/xlink" content-type="arpha" xlink:type="simple">772D684A-5540-555A-9F65-0940D1F83454</object-id><label>Figure 4.</label><caption><p>Natural habitats of <italic><tp:taxon-name><tp:taxon-name-part taxon-name-part-type="genus" reg="Tuberstira">T.</tp:taxon-name-part> <tp:taxon-name-part taxon-name-part-type="species" reg="pennis">pennis</tp:taxon-name-part></tp:taxon-name></italic> gen. et sp. nov. A. Field environment where larvae of three specimens were collected (Yunnan, Lvchun County, Daxing Town, Bachishan Mountain); B. Female resting on grass (Guangdong, Shaoguan City, Ruyuan County, Nanling National Forest Park); C. General habitat of the female specimen (Guangxi, Huanjiang County, Jiuwan Mountain, Qingshuitang); D, E. Male wandering on a decaying log (Hainan, Diaoluo Mountain, near Diaoluoshenshu, 2025.III.15).</p></caption><graphic xmlns:xlink="http://www.w3.org/1999/xlink" xlink:href="zookeys-1251-353_article-160506__-g004.jpg" position="float" orientation="portrait" xlink:type="simple" id="oo_1416427.jpg"><uri content-type="original_file" xlink:type="simple">https://binary.pensoft.net/fig/1416427</uri></graphic></fig></tp:treatment-sec><tp:treatment-sec sec-type="ecology" id="SECID0EOGAE"><title>Ecology.</title><p>The three specimens from Yunnan were obtained by rearing larvae excavated from decaying logs (Fig. <xref ref-type="fig" rid="F4">4A</xref>). The female specimen from Guangdong was collected at night on grass (Fig. <xref ref-type="fig" rid="F4">4B</xref>). The female specimen from Guangxi was collected by shaking shrubs (Fig. <xref ref-type="fig" rid="F4">4C</xref>).</p></tp:treatment-sec><tp:treatment-sec><!--Section generated to contain objects referenced in tp:taxon-treatment.--><fig id="F1" position="float" orientation="portrait"><object-id xmlns:xlink="http://www.w3.org/1999/xlink" content-type="doi" xlink:type="simple">10.3897/zookeys.1251.160506.figure1</object-id><object-id xmlns:xlink="http://www.w3.org/1999/xlink" content-type="arpha" xlink:type="simple">22BD8D25-EFC6-5638-92A8-EFB234A2F8E8</object-id><label>Figure 1.</label><caption><p>Habitus and aedeagus of <italic><tp:taxon-name><tp:taxon-name-part taxon-name-part-type="genus" reg="Tuberstira">T.</tp:taxon-name-part> <tp:taxon-name-part taxon-name-part-type="species" reg="pennis">pennis</tp:taxon-name-part></tp:taxon-name></italic> gen. et sp. nov. A, B. Holotype: A. Dorsal view; B. Ventral view; C, D. Paratype (female, Yunnan, Lvchun County, Daxing Town, Bachishan Mountain): C. Dorsal view; D. Ventral view; E, F. Aedeagus: E. Ventral view; F. Lateral view; G, H. Magnified apical portion of aedeagus (not to scale): G. Ventral view; H. Lateral view. Scale bars: 1 cm (A–D); 1 mm (E, F).</p></caption><graphic xmlns:xlink="http://www.w3.org/1999/xlink" xlink:href="zookeys-1251-353_article-160506__-g001.jpg" position="float" orientation="portrait" xlink:type="simple" id="oo_1416424.jpg"><uri content-type="original_file" xlink:type="simple">https://binary.pensoft.net/fig/1416424</uri></graphic></fig><fig id="F2" position="float" orientation="portrait"><object-id xmlns:xlink="http://www.w3.org/1999/xlink" content-type="doi" xlink:type="simple">10.3897/zookeys.1251.160506.figure2</object-id><object-id xmlns:xlink="http://www.w3.org/1999/xlink" content-type="arpha" xlink:type="simple">7D27EFB5-E2BC-5A3F-87AC-80D8A6230F3B</object-id><label>Figure 2.</label><caption><p>Diagnostic features of <italic><tp:taxon-name><tp:taxon-name-part taxon-name-part-type="genus" reg="Tuberstira">T.</tp:taxon-name-part> <tp:taxon-name-part taxon-name-part-type="species" reg="pennis">pennis</tp:taxon-name-part></tp:taxon-name></italic> gen. et sp. nov. A, B. Male head: A. Dorsal view; B. Ventral view; C, F, G. Male pronotum: C. Dorsal view (upper arrows indicating longitudinal impressions in lateral portions, the lower indicating the middle carina in posterior 1/5); F. Ventral view; G. Lateral view; D, E. Male left elytron: D. Anterior half (arrows indicating short strial rows in intervals); E. Posterior 1/3; H. The holotype in lateral view (arrows indicating transverse impressions in anterior 3/7 and 4/7, respectively). Scale bars: 1 mm (A–G); 1 cm (H).</p></caption><graphic xmlns:xlink="http://www.w3.org/1999/xlink" xlink:href="zookeys-1251-353_article-160506__-g002.jpg" position="float" orientation="portrait" xlink:type="simple" id="oo_1416425.jpg"><uri content-type="original_file" xlink:type="simple">https://binary.pensoft.net/fig/1416425</uri></graphic></fig></tp:treatment-sec></tp:taxon-treatment>
